# Supplementary material for: Integrative and conjugative elements carrying high-level gentamicin resistance genes in Streptococcus dysgalactiae subsp. equisimilis from horses
Source: Microb Genom. 2026 May 27;12(5):001722. doi: 10.1099/mgen.0.001722 (PMC13214566; doi:10.1099/mgen.0.001722)
Supplement: Uncited Supplementary Material 2. [file mgen-12-01722-s002.xlsx]

## Sheet: TableS1
Table S1. Features of 114 Streptococcus dysgalactiae subp. equisimilis genomes analyzed in this study.
Reference	Accession number	Isolate	Host	Geographical origin (Continent)	Geographical origin (Country)	Stud/French department	Year of isolation	Associated disease/site of isolation	Sequencing technology	Reads	Genome size (bp)	Number of contigs	N50	L50	GC%	fastANI	Busco bacteria	Busco lactobacillales	Sequence type	Pop Punk Cluster	Resistance genes (presence: purple filling; absence: grey filling)												Antibiotic susceptibility of SDSE from French horses(Veterinary CA-sfm, 2023. Red filling: resistance; green filling: susceptibility)
																					aac(6')-Im	aph(2")-Ib	aph(3")-III	tet(M)	tet(O)	tet(T)	erm(B)	erm(A)	msr(D)	lnu(C)	lnu(B)	lsa(E)	Oxacillin (	Ampicillin	Erythromycin	Spiramycin	Lincomycin	Gentamicin	Kanamycin	Streptomycin	Linezolid	Teicoplanin	Vancomycin	Tetracycline	Tigecycline	Rifampicin	Trimethoprim-sulfamethoxazole	Enrofloxacin	GEN (E-test)
Pinho et al. 2016 (PMID: 27530432)	SRR3585793	SD24	Horse	Europe	Italy		2009	Genital tract		2462481	2084315	77	46901	13	39.42	99.10%	99.2%	99.3%	224	90
Pinho et al. 2016 (PMID: 27530432)	SRR3585801	SD28	Horse	Europe	Italy		2008	Genital tract		2569990	2091719	123	38425	21	39.38	99.17%	99.2%	99.3%	194	84
Porcellato et al. 2021 (PMID: 34462475)	ERR5264297	SDVet22	Horse	Europe	Norway		2018	Genital tract		4938275	2218054	115	36879	20	39.31	99.44%	99.2%	99.2%	202	102
NCBI, RefSeq	GCF_900636815.1	NCTC6181	Horse	Europe	United Kingdom		1900/1941	Genital tract		Not determined	2269904	1	2269904	1	39.74	99.99%	99.2%	99.2%	553	76
NCBI, RefSeq	GCF_900475185.1	NCTC6179	Horse	Europe	United Kingdom		1900/1941	Genital tract		Not determined	2255201	1	2255201	1	39,8	1	99.2%	99.3%	553	76
Pinho et al. 2016 (PMID: 27530432)	SRR3585805	SD32	Horse	North America	United States		1985	Genital tract		1993737	2117463	58	83176	8	39.52	99.04%	99.2%	99.3%	210	80
Pinho et al. 2016 (PMID: 27530432)	SRR3585794	SD25	Horse	Europe	Italy		2006	Genital tract		2692591	2078525	66	64219	8	39.49	99.17%	99.2%	99.3%	231	89
Pinho et al. 2016 (PMID: 27530432)	SRR3585795	SD34	Horse	North America	United States		1985	Genital tract		1920777	2132479	54	92087	9	39.43	99.11%	99.2%	99.0%	216	88
This study	GCA_056644155.1	48904	Horse	Europe	France	C/61	2018	Lymphe node	Illumina/ONT	4331003	2165470	1	2165470	1	39.39	99.15%	99.2%	99.0%	ST200-SLV	104																													>500 mg/L
Pinho et al. 2016 (PMID: 27530432)	SRR3585797	SD37	Horse	North America	United States		2011	Abscess		2147771	2214750	98	51918	16	39.36	98.91%	99.2%	99.3%	208	87
Pinho et al. 2016 (PMID: 27530432)	SRR3585798	SD38	Horse	North America	United States		1985	Mastitis		1922004	2094876	80	44051	17	39.53	99.06%	99.2%	99.3%	212	86
Pinho et al. 2016 (PMID: 27530432)	SRR3585803	SD30	Horse	North America	United States		1987	Genital tract		2433266	2006348	58	75285	10	39.67	99.11%	99.2%	99.3%	203	82
Pinho et al. 2016 (PMID: 27530432)	SRR3585806	SD33	Horse	North America	United States		1985	Genital tract		2057030	1969233	60	67849	9	39.65	99.28%	99.2%	99.3%	198	79
Pinho et al. 2016 (PMID: 27530432)	SRR3585800	SD27	Horse	Europe	Italy		2017	Abscess		2502372	2016273	58	70364	11	39.61	99.27%	99.2%	99.3%	201	78
Porcellato et al. 2021 (PMID: 34462475)	ERR5264298	SDVet24	Horse	Europe	Norway		2018	Wound		4152305	2116076	61	63717	10	39.59	99.10%	99.2%	99.3%	201	78
Porcellato et al. 2021 (PMID: 34462475)	ERR5264301	SDVet55	Horse	Europe	Norway		2019	Skin		4916329	2084181	80	48997	14	39.61	99.05%	99.2%	99.3%	199	101
Pinho et al. 2016 (PMID: 27530432)	SRR3585804	SD31	Horse	North America	United States		1985	Genital tract		1793401	2021613	66	64236	10	39.61	99.09%	99.2%	99.3%	218	81
PubMLST	id1715	V598	Donkey	Europe	Italy		2021	Not determined		Not determined	2005896	65	53374	9	39.67	99.11%	99.2%	99.3%	694	105
Pinho et al. 2016 (PMID: 27530432)	SRR3585799	SD26	Horse	Europe	Italy		2006	Respiratory tract		2462914	2139795	72	65514	12	39.42	98.96%	99.2%	99.3%	225	85
This study	GCA_056644175.1	49594	Horse	Europe	France	A/61	2018	Genital tract	Illumina/ONT	1965365	2088155	1	2088155	1	39.48	99.49%	99.2%	99.3%	223	103																													>500 mg/L
NCBI, RefSeq	GCF_027478745.1	CRESAL27508	Horse	South America	Argentina		2020	Mastitis		Not determined	2147718	128	45047	17	39.47	99.19%	99.2%	99.2%	670	97
Pinho et al. 2016 (PMID: 27530432)	SRR3585802	SD29	Horse	North America	United States		1985	Genital tract		2867704	2158386	74	60596	10	39.37	98.97%	99.2%	99.3%	226	83
This study	GCA_056644135.1	53906	Horse	Europe	France	E/61	2020	Genital tract	Illumina	3515954	2171366	71	72261	12	39.42	99.04%	99.2%	99.0%	196	74																													>500 mg/L
Pinho et al. 2016 (PMID: 27530432)	SRR3585796	SD35	Horse	North America	United States		2005	Kidney		1883553	2188259	68	70229	11	39,4	99.13%	99.2%	99.0%	196	74
This study	GCA_056644115.1	47412	Horse	Europe	France	B/Not detemined	2017	Genital tract	Illumina	1368315	2186494	77	50204	14	39.42	98.99%	99.2%	99.0%	196	74																													>500 mg/L
This study	GCA_056644095.1	53625	Horse	Europe	France	D/50	2019	Genital tract	Illumina	4109325	2194596	82	63751	13	39.42	98.89%	99.2%	99.0%	196	74																													>500 mg/L
This study	GCA_056644075.1	45604	Horse	Europe	France	A/61	2017	Genital tract	Illumina/ONT	3250604	2264897	1	2264897	1	39,6	99.09%	99.2%	99.0%	196	74																													>500 mg/L
This study	GCA_056644055.1	60243	Horse	Europe	France	F/24	2022	Genital tract	Illumina	6522833	2158802	70	59700	13	39.4	98.96%	99.2%	99.0%	196	74																													>500 mg/L
This study	GCA_056644015.1	53640	Horse	Europe	France	A/61	2019	Genital tract	Illumina	3778261	2177323	73	69940	12	39,4	98.99%	99.2%	99.0%	196	74																													>500 mg/L
This study	GCA_056644035.1	49599	Horse	Europe	France	A/61	2018	Genital tract	Illumina	1536019	2172076	70	57623	13	39,4	98.97%	99.2%	99.0%	196	74																													>500 mg/L
This study	GCA_056643995.1	49595	Horse	Europe	France	A/61	2018	Genital tract	Illumina	2431215	2172062	75	59486	13	39,4	99.03%	99.2%	99.0%	196	74																													>500 mg/L
This study	GCA_056643955.1	49600	Horse	Europe	France	A/61	2018	Genital tract	Illumina	1733250	2172024	73	59486	13	39,4	99.06%	99.2%	99.0%	196	74																													>500 mg/L
This study	GCA_056643975.1	47679	Horse	Europe	France	A/61	2017	Genital tract	Illumina	1297771	2172207	77	57623	13	39,4	98.99%	99.2%	99.0%	196	74																													>500 mg/L
This study	GCA_056643935.1	47680	Horse	Europe	France	A/61	2017	Genital tract	Illumina	1314181	2171967	77	57623	13	39,4	98.98%	99.2%	99.0%	196	74																													>500 mg/L
This study	GCA_056643915.1	49596	Horse	Europe	France	A/61	2018	Genital tract	Illumina	1477292	2172061	75	57623	13	39,4	99.02%	99.2%	99.0%	196	74																													>500 mg/L
This study	GCA_056643895.1	49598	Horse	Europe	France	A/61	2018	Genital tract	Illumina	1745295	2171834	75	59486	13	39,4	99.04%	99.2%	99.0%	196	74																													>500 mg/L
This study	GCA_056643875.1	49592	Horse	Europe	France	A/61	2018	Genital tract	Illumina	1028960	2171651	79	51410	13	39,4	99.17%	99.2%	99.0%	196	74																													>500 mg/L
This study	GCA_056643835.1	49603	Horse	Europe	France	A/61	2018	Genital tract	Illumina	2606725	2174216	76	59510	13	39,4	99.00%	99.2%	99.0%	196	74																													>500 mg/L
This study	GCA_056643855.1	47676	Horse	Europe	France	A/61	2017	Genital tract	Illumina	1291608	2172518	78	57623	13	39,4	98.92%	99.2%	99.0%	196	74																													>500 mg/L
This study	GCA_056643815.1	47678	Horse	Europe	France	A/61	2017	Genital tract	Illumina	1229723	2172074	78	57623	13	39,4	99.05%	99.2%	99.0%	196	74																													>500 mg/L
This study	GCA_056643795.1	49593	Horse	Europe	France	A/61	2018	Genital tract	Illumina	1432635	2175915	77	59576	13	39,4	98.99%	99.2%	99.0%	196	74																													>500 mg/L
This study	GCA_056643775.1	49590	Horse	Europe	France	A/61	2018	Genital tract	Illumina	1012602	2171616	79	49152	13	39,4	98.99%	99.2%	99.0%	196	74																													>500 mg/L
This study	GCA_056643755.1	47677	Horse	Europe	France	A/61	2017	Genital tract	Illumina	1038886	2172251	77	57623	13	39,4	99.05%	99.2%	99.0%	196	74																													>500 mg/L
This study	GCA_056643735.1	47681	Horse	Europe	France	A/61	2017	Genital tract	Illumina	1331646	2171979	75	59486	13	39,4	99.01%	99.2%	99.0%	196	74																													>500 mg/L
This study	GCA_056643715.1	51984	Horse	Europe	France	A/61	2018	Genital tract	Illumina	3597609	2177464	78	69940	12	39,4	98.96%	99.2%	99.0%	196	74																													>500 mg/L
This study	GCA_056643695.1	53633	Horse	Europe	France	A/61	2019	Genital tract	Illumina	3525372	2136648	68	74387	11	39,4	99.14%	99.2%	99.0%	196	74																													>500 mg/L
This study	GCA_056643675.1	52011	Horse	Europe	France	A/61	2019	Genital tract	Illumina	4086755	2177904	70	69940	12	39.39	99.00%	99.2%	99.0%	196	74																													>500 mg/L
This study	GCA_056643655.1	52791	Horse	Europe	France	A/61	2019	Genital tract	Illumina	4522966	2177022	71	69940	12	39,4	99.00%	99.2%	99.0%	196	74																													>500 mg/L
This study	GCA_056643635.1	53634	Horse	Europe	France	A/61	2019	Genital tract	Illumina	3609670	2178242	71	69940	12	39.39	99.07%	99.2%	99.0%	196	74																													>500 mg/L
NCBI, RefSeq	GCF_014893835.1	AGF913	Dog	Europe	Germany		2019	Urine		Not determined	2029287	83	54310	12	39.63	97.69%	99.2%	99.3%	530	98
NCBI, RefSeq	GCF_901542475.1	NCTC10321	Not determined	Not determined	Not determined		Not determined	Not determined		Not determined	2247548	2	2239557	1	39.7	97.32%	98.4%	98.3%	1	75
NCBI, RefSeq	GCF_901542425.1	NCTC6407	Dog	Europe	United Kingdom		1942	Respiratory tract		Not determined	2235595	2	2230856	1	39.69	97.35%	99.2%	99.0%	1	75
NCBI, RefSeq	GCF_022532125.1	Karl	Rhinoceros unicornis	Europe	Germany		2022	Blood		Not determined	1999715	1	1999715	1	39.91	97.72%	99.2%	99.0%	614	77
NCBI, RefSeq	GCF_023500005.1	392'1	Greater one-horned rhinoceros	Europe	Germany		2022	Genital tract		Not determined	1913079	17	245796	3	39.82	97.71%	99.2%	99.0%	614	77
NCBI, RefSeq	GCF_901544225.1	NCTC11555	Homo sapiens	Europe	United Kingdom		Not determined	Eye swab		Not determined	2277192	5	2233174	1	39.3	97.13%	99.2%	99.3%	652	91
NCBI, RefSeq	GCF_036815195.1	NS3396	Not determined	Not determined	Not determined		Not determined	Not determined		Not determined	2183955	1	2183955	1	39.51	96.91%	99.2%	99.2%	8	5
NCBI, RefSeq	GCF_001682825.1	UT_4234_DH	Homo sapiens	North America	United States		Not determined	Sterile site		Not determined	2212996	57	78917	9	39.2	97.25%	99.2%	99.3%	40	5
NCBI, RefSeq	GCF_001704445.1	ASDSE_99	Homo sapiens	North America	United States		1999	Sterile site		Not determined	2240342	40	87784	8	39.23	97.07%	99.2%	99.2%	38	5
NCBI, RefSeq	GCF_901544365.1	NCTC11557	Homo sapiens	Europe	United Kingdom		Not determined	Leg		Not determined	2430842	8	580914	2	39.11	96.86%	99.2%	99.2%	42	5
NCBI, RefSeq	GCF_001704515.1	UT_4255RC	Homo sapiens	North America	United States		Not determined	Sterile site		Not determined	2268664	43	97381	9	39.07	97.25%	99.2%	99.3%	8	5
NCBI, RefSeq	GCF_900460145.1	NCTC8543	Homo sapiens	Not determined	Not determined		1900/1953	Vagina		Not determined	2173819	2	2170159	1	39.65	97.06%	99.2%	99.3%	61	96
NCBI, RefSeq	GCF_001682815.1	UT_4242_AB	Homo sapiens	North America	United States		Not determined	Sterile site		Not determined	2113620	71	58629	9	39.35	97.25%	99.2%	99.3%	29	3
NCBI, RefSeq	GCF_014192695.1	89	Homo sapiens	Not determined	Not determined		1998	Not determined		Not determined	2158609	1	2158609	1	39.43	97.18%	99.2%	99.3%	29	3
NCBI, RefSeq	GCF_901544215.1	NCTC11556	Homo sapiens	Europe	United Kingdom		Not determined	Blood		Not determined	2193653	1	2193653	1	39.47	97.13%	99.2%	99.3%	29	3
NCBI, RefSeq	GCF_000970985.1	UT_5345	Homo sapiens	Europe	United Kingdom		1983	Not determined		Not determined	2204037	79	50369	15	39.28	97.31%	99.2%	99.0%	53	100
NCBI, RefSeq	GCF_016888365.1	NT15	Homo sapiens	East Asia	Viet Nam		2014	Not determined		Not determined	2113357	56	79030	9	39.52	97.19%	99.2%	99.3%	323	14
NCBI, RefSeq	GCF_001038445.1	WCHSDSE-1	Homo sapiens	Asia	China		2013	Not determined		Not determined	2083880	71	58593	13	39.41	96.97%	99.2%	99.3%	44	14
NCBI, RefSeq	GCF_016888325.1	V123	Homo sapiens	East Asia	Viet Nam		2012	Not determined		Not determined	2106569	70	68761	12	39.49	97.31%	99.2%	99.2%	44	14
NCBI, RefSeq	GCF_000010705.1	GGS_124	Not determined		Not determined		Not determined	Not determined		Not determined	2106340	1	2106340	1	39.58	97.07%	99.2%	99.0%	67	11
NCBI, RefSeq	GCF_901543655.1	NCTC9603	Not determined		Not determined		Not determined	Not determined		Not determined	2076759	3	2058880	1	39.61	97.03%	99.2%	99.3%	369	92
NCBI, RefSeq	GCF_016888305.1	B 82	Homo sapiens	East Asia	Viet Nam		2013	Respiratory tract		Not determined	2180631	72	66075	9	39.06	96.92%	99.2%	99.3%	49	20
NCBI, RefSeq	GCF_900475145.1	NCTC5371	Not determined		Not determined		1900/1938	Not determined		Not determined	2103757	1	2103757	1	39.58	97.13%	99.2%	99.3%	49	20
NCBI, RefSeq	GCF_900475255.1	NCTC9414	Homo sapiens		Not determined		1900/1953	Respiratory tract		Not determined	2169668	1	2169668	1	39.54	97.09%	99.2%	99.0%	49	20
NCBI, RefSeq	GCF_000971005.1	UT-SS957	Homo sapiens		Not determined		1969	Not determined		Not determined	2035961	50	91808	9	39.29	97.15%	99.2%	99.0%	51	99
NCBI, RefSeq	GCF_001704525.1	AKSDE4288	Homo sapiens	North America	United States		Not determined	Sterile site		Not determined	2217153	58	71352	11	39.24	97.14%	99.2%	99.3%	69	6
NCBI, RefSeq	GCF_012844385.1	TPCH-A19	Homo sapiens	East Asia	Japan		2014	Blood		Not determined	2102521	1	2102521	1	39.46	97.20%	99.2%	96.8%	471	6
NCBI, RefSeq	GCF_000317855.1	AC-2713	Not determined		Not determined		Not determined	Not determined		Not determined	2179445	1	2179445	1	39.52	97.14%	98.4%	99.0%	128	6
NCBI, RefSeq	GCF_012844405.1	TPCH-A74	Homo sapiens	East Asia	Japan		2017	Blood		Not determined	2182632	1	2182632	1	39.48	96.98%	99.2%	99.2%	128	6
NCBI, RefSeq	GCF_013004125.1	TPCH-A88	Homo sapiens	East Asia	Japan		2018	Blood		Not determined	2180924	1	2180924	1	39.48	96.92%	99.2%	99.2%	128	6
NCBI, RefSeq	GCF_001682735.1	UT_4231_KK	Homo sapiens	North America	United States		Not determined	Sterile site		Not determined	2172100	66	62325	11	39.23	97.02%	99.2%	99.3%	3	18
NCBI, RefSeq	GCF_900474785.1	NCTC5370	Not determined	Europe	United Kingdom		1900/1938	Not determined		Not determined	2079953	1	2079953	1	39.64	96.93%	99.2%	99.0%	3	10
NCBI, RefSeq	GCF_001682755.1	UT_4241_XS	Homo sapiens	North America	United States		Not determined	Sterile site		Not determined	2053418	81	59743	10	39.52	97.08%	98.4%	99.0%	3	10
NCBI, RefSeq	GCF_001704455.1	UT_4966_RC	Homo sapiens	South Asia	India		1996	Respiratory tract		Not determined	2116701	63	86897	8	39.47	97.09%	99.2%	99.2%	78	10
NCBI, RefSeq	GCF_014192895.1	159	Homo sapiens	Not determined	Not determined		2001	Not determined		Not determined	2111518	2	2108480	1	39.51	97.19%	99.2%	99.3%	25	7
NCBI, RefSeq	GCF_009730775.1	KNZ04	Homo sapiens	East Asia	Japan		Not determined	Blood		Not determined	2163978	167	27898	25	39.3	97.21%	99.2%	99.3%	127	7
NCBI, RefSeq	GCF_009389575.1	KNZ03	Homo sapiens	East Asia	Japan		2014	Blood		Not determined	2155317	92	63423	13	39.15	97.01%	99.2%	99.3%	127	7
NCBI, RefSeq	GCF_009730895.1	KNZ16	Homo sapiens	East Asia	Japan		Not determined	Open pus		Not determined	2164479	137	43919	17	39.34	97.10%	99.2%	98.7%	148	7
NCBI, RefSeq	GCF_901543995.1	NCTC11554	Homo sapiens	Not determined	Not determined		Not determined	Ear		Not determined	2233282	1	2233282	1	39.55	96.93%	99.2%	99.3%	25	7
NCBI, RefSeq	GCF_029234095.1	MGGS36055	Homo sapiens	Europe	France		2018	Not determined		Not determined	2204518	1	2204518	1	39.49	96.90%	99.2%	99.3%	17	2
NCBI, RefSeq	GCF_030034695.1	UT_120444	Homo sapiens	Central America	Texas		Not determined	Blood		Not determined	2281755	1	2281755	1	39.44	97.00%	99.2%	99.3%	17	2
NCBI, RefSeq	GCF_009730835.1	KNZ10	Homo sapiens	East Asia	Japan		2014/2016	Open pus		Not determined	2055511	97	47940	15	39.39	97.15%	99.2%	99.3%	17	2
NCBI, RefSeq	GCF_009730875.1	KNZ15	Homo sapiens	East Asia	Japan		2014/2016	Blood		Not determined	2091136	104	47544	15	39.35	97.09%	99.2%	99.3%	17	2
NCBI, RefSeq	GCF_009730855.1	KNZ12	Homo sapiens	East Asia	Japan		2014/2016	Blood		Not determined	2057710	113	33678	19	39.54	97.24%	99.2%	98.8%	520	2
NCBI, RefSeq	GCF_030291215.1	TPCH-F37	Homo sapiens	East Asia	Japan		2015	Blood		Not determined	2117261	1	2117261	1	39.51	97.11%	99.2%	99.3%	17	2
NCBI, RefSeq	GCF_009730815.1	KNZ07	Homo sapiens	East Asia	Japan		2014/2016	Blood		Not determined	2045272	97	48774	14	39.4	97.23%	99.2%	99.3%	17	2
NCBI, RefSeq	GCF_000307185.1	RE378	Not determined	Not determined	Not determined		Not determined	Not determined		Not determined	2151145	1	2151145	1	39.49	97.05%	97.6%	97.8%	17	2
NCBI, RefSeq	GCF_009389595.1	KNZ01	Homo sapiens	East Asia	Japan		2014	Joint fluid		Not determined	2077921	73	69617	11	39.36	97.01%	99.2%	99.3%	17	2
NCBI, RefSeq	GCF_001682745.1	UT_4031CC	Homo sapiens	South America	Argentina		1998	Blood		Not determined	2114262	72	62001	11	39.52	97.09%	99.2%	99.3%	84	13
NCBI, RefSeq	GCF_001682765.1	UT_4277_BB	Homo sapiens	North America	United States		Not determined	Sterile site		Not determined	2110838	71	69886	11	39.47	97.04%	99.2%	99.3%	314	9
NCBI, RefSeq	GCF_003202195.1	SS1575	Homo sapiens	Central America	Trinidad and Tobago		1972	Not determined		Not determined	2015564	69	54495	13	39.53	97.32%	99.2%	99.0%	638	59
NCBI, RefSeq	GCF_001704435.1	ASDSE_96	Homo sapiens	South Asia	India		1996	Respiratory tract		Not determined	2208798	77	77798	12	39.26	97.14%	99.2%	99.3%	186	34
NCBI, RefSeq	GCF_901542365.1	NCTC8546	Not determined	Europe	United Kingdom		1953	Not determined		Not determined	2212920	1	2212920	1	39.53	96.93%	99.2%	99.3%	554	94
NCBI, RefSeq	GCF_901543615.1	NCTC9413	Homo sapiens		Not determined		Not determined	Respiratory tract		Not determined	2241743	1	2241743	1	39.52	96.93%	99.2%	99.3%	275	93
NCBI, RefSeq	GCF_900460375.1	NCTC11564	Environmental	Europe	United Kingdom		Not determined	Not determined		Not determined	2435012	2	2423080	1	39.33	97.07%	99.2%	99.3%	ST722-SLV	95
NCBI, RefSeq	GCF_009730795.1	KNZ06	Homo sapiens	East Asia	Japan		2014/2016	Blood		Not determined	2109503	152	41935	18	39.22	97.31%	96.0%	97.0%	151	4
NCBI, RefSeq	GCF_900475725.1	NCTC7136	Not determined		Not determined		1900/1946	Not determined		Not determined	2249230	1	2249230	1	39.42	96.99%	99.2%	99.0%	183	1
NCBI, RefSeq	GCF_029234045.1	MGCS36089	Homo sapiens	Europe	France		2018	Not determined		Not determined	2151694	1	2151694	1	39.37	97.13%	99.2%	99.3%	20	1
NCBI, RefSeq	GCF_029234065.1	MGCS36083	Homo sapiens	Europe	France		2018	Not determined		Not determined	2212841	1	2212841	1	39.61	97.17%	99.2%	99.3%	20	1
NCBI, RefSeq	GCF_029234155.1	MGCS35823	Homo sapiens	Europe	France		2015	Not determined		Not determined	2189610	1	2189610	1	39.39	97.11%	99.2%	99.3%	20	1
NCBI, RefSeq	GCF_029234135.1	MGCS35957	Homo sapiens	Europe	France		2017	Not determined		Not determined	2233554	1	2233554	1	39.33	97.04%	99.2%	99.0%	20	1
NCBI, RefSeq	GCF_002094215.1	T642	Homo sapiens	Europe	Norway		2015	Blood		Not determined	2088487	55	77249	7	39.23	97.25%	99.2%	99.3%	20	1
NCBI, RefSeq	GCF_029234115.1	MGCS36044	Homo sapiens	Europe	France		2018	Not determined		Not determined	2158391	1	2158391	1	39.39	97.24%	99.2%	99.3%	20	1
NCBI, RefSeq	GCF_029234175.1	MGCS35922	Homo sapiens	Europe	France		2016	Not determined		Not determined	2270963	2	2223912	1	39.38	97.11%	99.2%	99.3%	20	1
NCBI, RefSeq	GCF_030034715.1	UT_10236	Homo sapiens	Central America	Texas		Not determined	Blood		Not determined	2140128	1	2140128	1	39.45	97.19%	99.2%	99.3%	20	1
										2.23585e+06

## Sheet: TableS2
Table S2. SNPs matrix of SDSE from French Horses (n=28) (Gubbins v.2.4.1, snps-dists v.0.7.0).	snps-dists v.0.7.0).
snp-dists 0.7.0	45604	47412	47676	47677	47678	47679	47680	47681	48904	49590	49592	49593	49594	49595	49596	49598	49599	49600	49603	51984	52011	52791	53625	53633	53634	53640	53906	60243
45604	0	28	16	17	13	14	13	14	4163	16	12	13	4070	12	17	13	14	14	13	12	14	17	30	16	16	18	57	21
47412	28	0	30	31	27	28	27	28	4182	30	26	27	4083	26	31	27	28	28	27	26	28	31	24	28	30	32	65	35
47676	16	30	0	9	1	5	5	6	4174	8	4	5	4078	4	9	5	6	5	5	4	6	9	32	4	8	10	63	23
47677	17	31	9	0	6	7	6	7	4179	9	5	6	4083	5	10	6	7	7	6	5	7	10	33	9	9	11	64	24
47678	13	27	1	6	0	1	2	3	4174	5	1	0	4078	1	6	2	3	1	2	1	3	6	29	5	5	7	60	20
47679	14	28	5	7	1	0	3	4	4174	6	2	1	4078	1	7	3	3	0	3	2	4	7	30	5	6	8	61	21
47680	13	27	5	6	2	3	0	3	4173	5	1	2	4077	1	6	2	3	3	2	1	3	6	29	5	5	7	60	20
47681	14	28	6	7	3	4	3	0	4175	6	2	3	4079	2	7	1	2	4	3	2	3	7	30	5	6	8	61	20
48904	4163	4182	4174	4179	4174	4174	4173	4175	0	4176	4174	4172	3991	4174	4176	4174	4175	4174	4169	4174	4176	4179	4186	4174	4178	4179	4174	4182
49590	16	30	8	9	5	6	5	6	4176	0	4	5	4080	4	1	5	6	6	5	4	6	9	32	8	8	10	63	23
49592	12	26	4	5	1	2	1	2	4174	4	0	1	4078	0	5	1	2	2	1	0	2	5	28	4	4	6	58	19
49593	13	27	5	6	0	1	2	3	4172	5	1	0	4076	1	6	2	3	1	2	1	3	6	29	5	5	7	60	20
49594	4070	4083	4078	4083	4078	4078	4077	4079	3991	4080	4078	4076	0	4078	4080	4078	4079	4078	4079	4078	4080	4079	4082	4078	4082	4083	4077	4084
49595	12	26	4	5	1	1	1	2	4174	4	0	1	4078	0	5	1	2	1	1	0	2	5	28	4	4	6	59	19
49596	17	31	9	10	6	7	6	7	4176	1	5	6	4080	5	0	6	7	7	6	5	7	10	33	9	9	11	64	24
49598	13	27	5	6	2	3	2	1	4174	5	1	2	4078	1	6	0	1	3	2	1	2	6	29	4	5	7	60	19
49599	14	28	6	7	3	3	3	2	4175	6	2	3	4079	2	7	1	0	3	3	2	3	7	30	5	6	8	61	20
49600	14	28	5	7	1	0	3	4	4174	6	2	1	4078	1	7	3	3	0	3	2	4	7	30	5	6	8	61	21
49603	13	27	5	6	2	3	2	3	4169	5	1	2	4079	1	6	2	3	3	0	1	3	6	29	5	5	7	60	20
51984	12	26	4	5	1	2	1	2	4174	4	0	1	4078	0	5	1	2	2	1	0	2	5	28	4	4	6	58	19
52011	14	28	6	7	3	4	3	3	4176	6	2	3	4080	2	7	2	3	4	3	2	0	3	30	6	2	8	60	21
52791	17	31	9	10	6	7	6	7	4179	9	5	6	4079	5	10	6	7	7	6	5	3	0	33	9	1	11	64	24
53625	30	24	32	33	29	30	29	30	4186	32	28	29	4082	28	33	29	30	30	29	28	30	33	0	32	32	34	69	37
53633	16	28	4	9	5	5	5	5	4174	8	4	5	4078	4	9	4	5	5	5	4	6	9	32	0	8	10	55	23
53634	16	30	8	9	5	6	5	6	4178	8	4	5	4082	4	9	5	6	6	5	4	2	1	32	8	0	10	63	23
53640	18	32	10	11	7	8	7	8	4179	10	6	7	4083	6	11	7	8	8	7	6	8	11	34	10	10	0	65	25
53906	57	65	63	64	60	61	60	61	4174	63	58	60	4077	59	64	60	61	61	60	58	60	64	69	55	63	65	0	62
60243	21	35	23	24	20	21	20	20	4182	23	19	20	4084	19	24	19	20	21	20	19	21	24	37	23	23	25	62	0
	Stud A
	Stud B
	Stud C
	Stud D
	Stud E
	Stud F

## Sheet: TableS3
Table S3. SNPs matrix of SDSE genomes (n=114) (Gubbins v.2.4.1 , snps-dists v.0.7.0).
Isolates	V598	45604	47412	47676	47677	47678	47679	47680	47681	48904	49590	49592	49593	49594	49595	49596	49598	49599	49600	49603	51984	52011	52791	53625	53633	53634	53640	53906	60243	SDVet22	SDVet24	SDVet55	GGS_124	RE378	AC-2713	UT_5345	UT-SS957	WCHSDSE-1	UT_4231_KK	UT_4031CC	UT_4241_XS	UT_4277_BB	UT_4242_AB	UT_4234_DH	ASDSE_96	ASDSE_99	UT_4966_RC	UT_4255RC	AKSDE4288
V598	0	3438	3447	3447	3451	3447	3447	3447	3447	3433	3447	3447	3447	3203	3447	3447	3447	3448	3447	3448	3447	3448	3446	3444	3450	3449	3452	3449	3448	3606	3339	3214	13013	11215	10999	10733	11239	10919	11140	11537	12546	10438	11896	14646	10579	14016	12474	14240	11858
45604	3438	0	14	5	9	5	5	5	5	3307	5	5	5	3142	5	5	5	6	5	6	5	6	8	13	8	7	10	31	9	3520	3248	3161	12999	11099	10907	10592	11112	10830	11115	11458	12412	10368	11772	14434	10504	13810	12337	14029	11751
47412	3447	14	0	15	19	15	15	15	15	3317	15	15	15	3148	15	15	15	16	15	16	15	16	18	11	18	17	20	35	19	3528	3258	3168	13010	11116	10929	10601	11135	10839	11130	11480	12434	10389	11788	14455	10525	13830	12359	14050	11773
47676	3447	5	15	0	4	0	0	0	0	3314	0	0	0	3146	0	0	0	1	0	1	0	1	3	14	3	2	5	32	10	3525	3255	3165	13009	11116	10929	10603	11134	10840	11129	11480	12432	10388	11788	14455	10524	13830	12357	14049	11773
47677	3451	9	19	4	0	4	4	4	4	3318	4	4	4	3150	4	4	4	5	4	5	4	5	7	18	7	6	9	36	14	3529	3259	3169	13011	11116	10929	10603	11138	10840	11129	11480	12432	10388	11788	14455	10524	13830	12357	14049	11776
47678	3447	5	15	0	4	0	0	0	0	3314	0	0	0	3146	0	0	0	1	0	1	0	1	3	14	3	2	5	32	10	3525	3255	3165	13009	11116	10929	10603	11134	10840	11129	11480	12432	10388	11788	14455	10524	13830	12357	14049	11773
47679	3447	5	15	0	4	0	0	0	0	3314	0	0	0	3146	0	0	0	1	0	1	0	1	3	14	3	2	5	32	10	3525	3255	3165	13009	11116	10929	10603	11134	10840	11129	11480	12432	10388	11788	14455	10524	13830	12357	14049	11773
47680	3447	5	15	0	4	0	0	0	0	3314	0	0	0	3146	0	0	0	1	0	1	0	1	3	14	3	2	5	32	10	3525	3255	3165	13009	11116	10929	10603	11134	10840	11129	11480	12432	10388	11788	14455	10524	13830	12357	14049	11773
47681	3447	5	15	0	4	0	0	0	0	3314	0	0	0	3146	0	0	0	1	0	1	0	1	3	14	3	2	5	32	10	3525	3255	3165	13009	11116	10929	10603	11134	10840	11129	11480	12432	10388	11788	14455	10524	13830	12357	14049	11773
48904	3433	3307	3317	3314	3318	3314	3314	3314	3314	0	3314	3314	3314	3036	3314	3314	3314	3315	3314	3315	3314	3315	3317	3316	3317	3316	3319	3317	3319	3430	3118	3136	12536	11151	10572	10529	10764	10715	10825	11402	12322	10399	11754	14197	10445	13635	12247	13793	11386
49590	3447	5	15	0	4	0	0	0	0	3314	0	0	0	3146	0	0	0	1	0	1	0	1	3	14	3	2	5	32	10	3525	3255	3165	13009	11116	10929	10603	11134	10840	11129	11480	12432	10388	11788	14455	10524	13830	12357	14049	11773
49592	3447	5	15	0	4	0	0	0	0	3314	0	0	0	3146	0	0	0	1	0	1	0	1	3	14	3	2	5	32	10	3525	3255	3165	13009	11116	10929	10603	11134	10840	11129	11480	12432	10388	11788	14455	10524	13830	12357	14049	11773
49593	3447	5	15	0	4	0	0	0	0	3314	0	0	0	3146	0	0	0	1	0	1	0	1	3	14	3	2	5	32	10	3525	3255	3165	13009	11116	10929	10603	11134	10840	11129	11480	12432	10388	11788	14455	10524	13830	12357	14049	11773
49594	3203	3142	3148	3146	3150	3146	3146	3146	3146	3036	3146	3146	3146	0	3146	3146	3146	3147	3146	3147	3146	3147	3142	3143	3149	3148	3150	3148	3150	3161	2980	2985	12375	10764	10503	10256	10881	10486	10707	11068	12020	9991	11475	13784	10192	13212	11944	13389	11319
49595	3447	5	15	0	4	0	0	0	0	3314	0	0	0	3146	0	0	0	1	0	1	0	1	3	14	3	2	5	32	10	3526	3256	3166	13010	11116	10929	10604	11134	10841	11130	11481	12433	10389	11789	14456	10525	13831	12358	14050	11773
49596	3447	5	15	0	4	0	0	0	0	3314	0	0	0	3146	0	0	0	1	0	1	0	1	3	14	3	2	5	32	10	3525	3255	3165	13009	11116	10929	10603	11134	10840	11129	11480	12432	10388	11788	14455	10524	13830	12357	14049	11773
49598	3447	5	15	0	4	0	0	0	0	3314	0	0	0	3146	0	0	0	1	0	1	0	1	3	14	3	2	5	32	10	3525	3255	3165	13009	11116	10929	10603	11134	10840	11129	11480	12432	10388	11788	14455	10524	13830	12357	14049	11773
49599	3448	6	16	1	5	1	1	1	1	3315	1	1	1	3147	1	1	1	0	1	2	1	2	4	15	4	3	6	33	11	3527	3257	3167	13010	11116	10929	10604	11134	10841	11130	11481	12433	10389	11789	14456	10525	13831	12358	14050	11773
49600	3447	5	15	0	4	0	0	0	0	3314	0	0	0	3146	0	0	0	1	0	1	0	1	3	14	3	2	5	32	10	3526	3256	3166	13010	11116	10929	10604	11134	10841	11130	11481	12433	10389	11789	14456	10525	13831	12358	14050	11773
49603	3448	6	16	1	5	1	1	1	1	3315	1	1	1	3147	1	1	1	2	1	0	1	2	4	15	4	3	6	33	11	3526	3255	3166	13009	11116	10929	10603	11134	10840	11129	11480	12432	10388	11788	14455	10524	13830	12357	14049	11773
51984	3447	5	15	0	4	0	0	0	0	3314	0	0	0	3146	0	0	0	1	0	1	0	1	3	14	3	2	5	32	10	3525	3255	3165	13009	11116	10929	10603	11134	10840	11129	11480	12432	10388	11788	14455	10524	13830	12357	14049	11773
52011	3448	6	16	1	5	1	1	1	1	3315	1	1	1	3147	1	1	1	2	1	2	1	0	2	15	4	1	6	33	11	3526	3256	3166	13010	11117	10930	10604	11135	10841	11130	11481	12433	10389	11789	14456	10525	13831	12358	14050	11774
52791	3446	8	18	3	7	3	3	3	3	3317	3	3	3	3142	3	3	3	4	3	4	3	2	0	17	6	1	8	35	13	3521	3253	3161	12981	11118	10904	10573	11104	10813	11098	11482	12402	10390	11763	14424	10497	13799	12327	14018	11748
53625	3444	13	11	14	18	14	14	14	14	3316	14	14	14	3143	14	14	14	15	14	15	14	15	17	0	17	16	19	34	18	3527	3257	3159	12984	11089	10903	10577	11111	10813	11104	11452	12409	10387	11761	14431	10484	13806	12334	14026	11747
53633	3450	8	18	3	7	3	3	3	3	3317	3	3	3	3149	3	3	3	4	3	4	3	4	6	17	0	5	8	35	13	3528	3258	3168	13012	11116	10930	10605	11136	10842	11131	11482	12434	10390	11790	14458	10526	13833	12359	14052	11775
53634	3449	7	17	2	6	2	2	2	2	3316	2	2	2	3148	2	2	2	3	2	3	2	1	1	16	5	0	7	34	12	3527	3257	3167	13011	11118	10931	10605	11136	10842	11131	11482	12434	10390	11790	14457	10526	13832	12359	14051	11775
53640	3452	10	20	5	9	5	5	5	5	3319	5	5	5	3150	5	5	5	6	5	6	5	6	8	19	8	7	0	37	15	3530	3260	3170	13011	11118	10931	10605	11136	10842	11131	11483	12434	10390	11791	14459	10526	13834	12359	14052	11775
53906	3449	31	35	32	36	32	32	32	32	3317	32	32	32	3148	32	32	32	33	32	33	32	33	35	34	35	34	37	0	34	3529	3257	3166	13013	11122	10930	10609	11135	10846	11130	11484	12437	10393	11793	14459	10528	13834	12362	14053	11774
60243	3448	9	19	10	14	10	10	10	10	3319	10	10	10	3150	10	10	10	11	10	11	10	11	13	18	13	12	15	34	0	3524	3261	3167	13010	11103	10917	10593	11123	10844	11132	11470	12425	10378	11790	14446	10513	13821	12350	14040	11765
SDVet22	3606	3520	3528	3525	3529	3525	3525	3525	3525	3430	3525	3525	3525	3161	3526	3525	3525	3527	3526	3526	3525	3526	3521	3527	3528	3527	3530	3529	3524	0	3460	3295	12898	11133	10869	10508	11066	10848	10927	11518	12324	10462	11733	14415	10491	13842	12263	14078	11720
SDVet24	3339	3248	3258	3255	3259	3255	3255	3255	3255	3118	3255	3255	3255	2980	3256	3255	3255	3257	3256	3255	3255	3256	3253	3257	3258	3257	3260	3257	3261	3460	0	2783	12956	11138	11084	10577	11189	10870	10959	11585	12431	10456	11823	14408	10509	13824	12366	14085	11848
SDVet55	3214	3161	3168	3165	3169	3165	3165	3165	3165	3136	3165	3165	3165	2985	3166	3165	3165	3167	3166	3166	3165	3166	3161	3159	3168	3167	3170	3166	3167	3295	2783	0	12378	10777	10432	10218	10607	10545	10673	11091	12022	9979	11417	13795	10189	13208	11948	13425	11237
GGS_124	13013	12999	13010	13009	13011	13009	13009	13009	13009	12536	13009	13009	13009	12375	13010	13009	13009	13010	13010	13009	13009	13010	12981	12984	13012	13011	13011	13013	13010	12898	12956	12378	0	2335	2326	2078	2004	2009	2312	2551	2734	2028	2435	3068	2101	2887	2712	2908	2440
RE378	11215	11099	11116	11116	11116	11116	11116	11116	11116	11151	11116	11116	11116	10764	11116	11116	11116	11116	11116	11116	11116	11117	11118	11089	11116	11118	11118	11122	11103	11133	11138	10777	2335	0	2067	1772	1830	1940	2113	2168	2530	2004	1925	2531	1833	2414	2513	2415	2116
AC-2713	10999	10907	10929	10929	10929	10929	10929	10929	10929	10572	10929	10929	10929	10503	10929	10929	10929	10929	10929	10929	10929	10930	10904	10903	10930	10931	10931	10930	10917	10869	11084	10432	2326	2067	0	1725	1428	1865	2067	2273	2368	1888	2107	2354	1976	2248	2331	2303	642
UT_5345	10733	10592	10601	10603	10603	10603	10603	10603	10603	10529	10603	10603	10603	10256	10604	10603	10603	10604	10604	10603	10603	10604	10573	10577	10605	10605	10605	10609	10593	10508	10577	10218	2078	1772	1725	0	1615	1150	1861	2060	2172	1787	1422	2398	1767	2248	2139	2289	1743
UT-SS957	11239	11112	11135	11134	11138	11134	11134	11134	11134	10764	11134	11134	11134	10881	11134	11134	11134	11134	11134	11134	11134	11135	11104	11111	11136	11136	11136	11135	11123	11066	11189	10607	2004	1830	1428	1615	0	1660	1976	2092	2294	1695	2137	2454	1843	2367	2267	2374	1391
WCHSDSE-1	10919	10830	10839	10840	10840	10840	10840	10840	10840	10715	10840	10840	10840	10486	10841	10840	10840	10841	10841	10840	10840	10841	10813	10813	10842	10842	10842	10846	10844	10848	10870	10545	2009	1940	1865	1150	1660	0	2063	2198	2330	1832	1611	2505	1785	2385	2281	2416	1903
UT_4231_KK	11140	11115	11130	11129	11129	11129	11129	11129	11129	10825	11129	11129	11129	10707	11130	11129	11129	11130	11130	11129	11129	11130	11098	11104	11131	11131	11131	11130	11132	10927	10959	10673	2312	2113	2067	1861	1976	2063	0	2323	564	1936	2293	2709	1953	2553	571	2569	2195
UT_4031CC	11537	11458	11480	11480	11480	11480	11480	11480	11480	11402	11480	11480	11480	11068	11481	11480	11480	11481	11481	11480	11480	11481	11482	11452	11482	11482	11483	11484	11470	11518	11585	11091	2551	2168	2273	2060	2092	2198	2323	0	2683	1420	2497	2830	1885	2679	2656	2738	2341
UT_4241_XS	12546	12412	12434	12432	12432	12432	12432	12432	12432	12322	12432	12432	12432	12020	12433	12432	12432	12433	12433	12432	12432	12433	12402	12409	12434	12434	12434	12437	12425	12324	12431	12022	2734	2530	2368	2172	2294	2330	564	2683	0	2248	2737	3176	2366	2943	143	3018	2553
UT_4277_BB	10438	10368	10389	10388	10388	10388	10388	10388	10388	10399	10388	10388	10388	9991	10389	10388	10388	10389	10389	10388	10388	10389	10390	10387	10390	10390	10390	10393	10378	10462	10456	9979	2028	2004	1888	1787	1695	1832	1936	1420	2248	0	2137	2465	1784	2310	2214	2361	1957
UT_4242_AB	11896	11772	11788	11788	11788	11788	11788	11788	11788	11754	11788	11788	11788	11475	11789	11788	11788	11789	11789	11788	11788	11789	11763	11761	11790	11790	11791	11793	11790	11733	11823	11417	2435	1925	2107	1422	2137	1611	2293	2497	2737	2137	0	2846	2128	2731	2699	2755	2218
UT_4234_DH	14646	14434	14455	14455	14455	14455	14455	14455	14455	14197	14455	14455	14455	13784	14456	14455	14455	14456	14456	14455	14455	14456	14424	14431	14458	14457	14459	14459	14446	14415	14408	13795	3068	2531	2354	2398	2454	2505	2709	2830	3176	2465	2846	0	2426	207	3143	196	2585
ASDSE_96	10579	10504	10525	10524	10524	10524	10524	10524	10524	10445	10524	10524	10524	10192	10525	10524	10524	10525	10525	10524	10524	10525	10497	10484	10526	10526	10526	10528	10513	10491	10509	10189	2101	1833	1976	1767	1843	1785	1953	1885	2366	1784	2128	2426	0	2223	2328	2322	2070
ASDSE_99	14016	13810	13830	13830	13830	13830	13830	13830	13830	13635	13830	13830	13830	13212	13831	13830	13830	13831	13831	13830	13830	13831	13799	13806	13833	13832	13834	13834	13821	13842	13824	13208	2887	2414	2248	2248	2367	2385	2553	2679	2943	2310	2731	207	2223	0	2908	319	2449
UT_4966_RC	12474	12337	12359	12357	12357	12357	12357	12357	12357	12247	12357	12357	12357	11944	12358	12357	12357	12358	12358	12357	12357	12358	12327	12334	12359	12359	12359	12362	12350	12263	12366	11948	2712	2513	2331	2139	2267	2281	571	2656	143	2214	2699	3143	2328	2908	0	3005	2518
UT_4255RC	14240	14029	14050	14049	14049	14049	14049	14049	14049	13793	14049	14049	14049	13389	14050	14049	14049	14050	14050	14049	14049	14050	14018	14026	14052	14051	14052	14053	14040	14078	14085	13425	2908	2415	2303	2289	2374	2416	2569	2738	3018	2361	2755	196	2322	319	3005	0	2530
AKSDE4288	11858	11751	11773	11773	11776	11773	11773	11773	11773	11386	11773	11773	11773	11319	11773	11773	11773	11773	11773	11773	11773	11774	11748	11747	11775	11775	11775	11774	11765	11720	11848	11237	2440	2116	642	1743	1391	1903	2195	2341	2553	1957	2218	2585	2070	2449	2518	2530	0
T642	9301	9235	9251	9250	9250	9250	9250	9250	9250	9075	9250	9250	9250	9037	9250	9250	9250	9250	9250	9250	9250	9251	9222	9210	9251	9251	9252	9255	9238	9224	9172	8898	1924	1506	1837	1565	1674	1758	1836	1808	2105	1596	2026	2206	1472	2067	2074	2119	1864
SS1575	11899	11807	11824	11825	11825	11825	11825	11825	11825	11733	11825	11825	11825	11424	11826	11825	11825	11826	11826	11825	11825	11826	11794	11790	11827	11827	11828	11829	11815	11836	11858	11418	2387	1989	2059	1992	1908	1991	2220	2132	2706	1891	2331	2825	1955	2635	2675	2726	2195
KNZ03	12859	12743	12763	12766	12766	12766	12766	12766	12766	12770	12766	12766	12766	12342	12767	12766	12766	12767	12767	12766	12766	12767	12741	12740	12767	12768	12769	12767	12768	12735	12831	12324	2848	2398	2095	2143	2322	2425	2510	2627	2999	2257	2296	3092	2258	2900	2971	2942	2185
KNZ01	11217	11113	11130	11130	11130	11130	11130	11130	11130	11158	11130	11130	11130	10762	11130	11130	11130	11130	11130	11130	11130	11131	11102	11128	11130	11132	11132	11135	11117	11128	11166	10787	2340	35	2073	1770	1828	1943	2100	2152	2522	1991	1924	2537	1808	2424	2505	2420	2121
KNZ04	12618	12509	12525	12527	12527	12527	12527	12527	12527	12543	12527	12527	12527	12190	12528	12527	12527	12528	12528	12527	12527	12527	12501	12502	12528	12528	12530	12529	12530	12550	12623	12127	2790	2336	2020	2108	2241	2389	2451	2550	2936	2181	2240	3041	2233	2845	2906	2901	2105
KNZ06	9754	9693	9707	9706	9706	9706	9706	9706	9706	9546	9706	9706	9706	9357	9707	9706	9706	9707	9707	9706	9706	9707	9678	9686	9707	9708	9707	9705	9705	9601	9659	9382	2019	1700	1934	1741	1751	1860	1895	1886	2161	1696	2071	2360	1685	2234	2127	2282	1967
KNZ07	11283	11169	11186	11186	11186	11186	11186	11186	11186	11170	11186	11186	11186	10825	11186	11186	11186	11186	11186	11186	11186	11187	11158	11159	11186	11188	11188	11192	11173	11191	11248	10833	2336	32	2077	1781	1834	1950	2112	2165	2535	2001	1932	2551	1841	2433	2519	2433	2124
KNZ10	11357	11226	11248	11248	11248	11248	11248	11248	11248	11238	11248	11248	11248	10864	11248	11248	11248	11248	11248	11248	11248	11249	11220	11221	11248	11250	11250	11254	11235	11253	11315	10914	2348	89	2087	1799	1851	1957	2121	2172	2549	2005	1952	2550	1869	2436	2534	2446	2136
KNZ12	11054	10941	10958	10958	10958	10958	10958	10958	10958	10927	10958	10958	10958	10670	10958	10958	10958	10958	10958	10958	10958	10959	10930	10931	10958	10960	10960	10964	10945	10955	11012	10616	2304	66	2051	1763	1830	1916	2069	2149	2490	1982	1916	2511	1834	2390	2470	2394	2088
KNZ15	11453	11336	11354	11354	11354	11354	11354	11354	11354	11334	11354	11354	11354	10943	11354	11354	11354	11354	11354	11354	11354	11355	11326	11327	11354	11356	11356	11360	11341	11339	11351	10987	2383	86	2105	1831	1857	1982	2151	2185	2589	2018	1968	2591	1873	2472	2572	2476	2154
KNZ16	12309	12215	12231	12234	12234	12234	12234	12234	12234	12198	12234	12234	12234	11861	12235	12234	12234	12235	12235	12234	12234	12235	12208	12208	12235	12236	12236	12234	12237	12148	12304	11739	2682	2256	1991	2024	2202	2277	2345	2485	2785	2103	2111	2950	2138	2757	2775	2813	2074
TPCH-A19	10306	10202	10223	10223	10223	10223	10223	10223	10223	9960	10223	10223	10223	9906	10223	10223	10223	10223	10223	10223	10223	10224	10198	10197	10224	10225	10224	10225	10212	10184	10410	9845	2105	1898	127	1597	1361	1749	1926	2092	2221	1753	1963	2124	1833	2037	2190	2094	639
TPCH-A74	11193	11076	11098	11098	11098	11098	11098	11098	11098	10731	11098	11098	11098	10687	11098	11098	11098	11098	11098	11098	11098	11099	11073	11072	11099	11100	11100	11099	11087	11055	11237	10609	2354	2080	93	1745	1462	1889	2102	2279	2405	1902	2143	2414	1981	2310	2371	2363	679
TPCH-A88	11198	11082	11104	11104	11104	11104	11104	11104	11104	10756	11104	11104	11104	10693	11104	11104	11104	11104	11104	11104	11104	11105	11079	11078	11105	11106	11106	11105	11093	11065	11266	10622	2361	2097	97	1749	1467	1896	2108	2289	2411	1908	2151	2420	1986	2317	2377	2369	683
89	11457	11355	11370	11371	11371	11371	11371	11371	11371	11322	11371	11371	11371	11036	11372	11371	11371	11372	11372	11371	11371	11372	11346	11344	11373	11373	11374	11377	11373	11348	11381	10957	2387	1848	2035	1330	2059	1498	2224	2369	2674	2005	142	2769	2028	2656	2638	2673	2122
159	12815	12710	12729	12733	12733	12733	12733	12733	12733	12740	12733	12733	12733	12323	12734	12733	12733	12734	12734	12733	12733	12734	12708	12707	12735	12735	12735	12734	12735	12679	12768	12284	2843	2326	2045	2140	2249	2404	2460	2579	2958	2231	2229	3065	2262	2873	2932	2900	2117
AGF913	14887	14620	14646	14644	14648	14644	14644	14644	14644	14294	14644	14644	14644	13939	14645	14644	14644	14645	14645	14645	14644	14645	14629	14618	14647	14645	14648	14645	14637	14595	14742	14005	12954	11203	10921	10489	11223	10916	11174	11590	12644	10480	11788	14592	10738	13950	12567	14092	11765
B 82	12076	11950	11972	11970	11974	11970	11970	11970	11970	11666	11970	11970	11970	11611	11970	11970	11970	11970	11970	11970	11970	11971	11943	11946	11972	11972	11973	11971	11960	11976	12046	11419	2630	2051	2163	1943	1813	2022	2303	2329	2794	1968	2422	2930	1970	2786	2748	2824	2273
V123	11001	10855	10864	10866	10866	10866	10866	10866	10866	10788	10866	10866	10866	10575	10867	10866	10866	10867	10867	10866	10866	10867	10837	10838	10868	10868	10868	10873	10869	10828	10841	10531	2081	1836	1922	954	1698	755	2091	2214	2328	1852	1531	2516	1806	2418	2314	2431	1963
NT15	10511	10376	10385	10387	10387	10387	10387	10387	10387	10285	10387	10387	10387	10104	10388	10387	10387	10388	10388	10387	10387	10388	10357	10359	10389	10389	10388	10392	10390	10289	10324	10052	1999	1713	1875	909	1636	846	2007	2048	2215	1701	1435	2233	1712	2128	2200	2164	1889
Karl	14897	14606	14659	14656	14660	14656	14656	14656	14656	14353	14655	14656	14656	13958	14657	14656	14656	14657	14657	14657	14656	14657	14630	14628	14659	14657	14661	14658	14660	14577	14759	13886	13220	11373	11084	10761	11492	11148	11378	11739	12805	10645	12156	14961	10846	14304	12731	14411	12029
392'1	14891	14598	14651	14648	14652	14648	14648	14648	14648	14352	14647	14648	14648	13949	14649	14648	14648	14649	14649	14649	14648	14649	14622	14620	14651	14649	14653	14650	14652	14568	14736	13874	13203	11357	11059	10741	11488	11128	11377	11735	12814	10638	12135	14942	10827	14285	12741	14389	12004
CRESAL27508	2966	3147	3153	3151	3155	3151	3151	3151	3151	3211	3151	3151	3151	2770	3152	3151	3151	3153	3152	3152	3151	3152	3150	3143	3154	3153	3155	3153	3156	3417	3142	3103	12608	10886	10740	10381	10989	10566	10791	11225	12180	10150	11607	14087	10179	13486	12092	13733	11585
MGCS36089	9196	9147	9163	9162	9162	9162	9162	9162	9162	9003	9162	9162	9162	8948	9162	9162	9162	9162	9162	9162	9162	9163	9134	9122	9163	9163	9164	9167	9150	9049	9061	8839	1876	1469	1787	1545	1647	1729	1775	1763	2008	1574	1974	2148	1438	2007	1977	2060	1811
MGCS36083	9264	9207	9223	9222	9222	9222	9222	9222	9222	9045	9222	9222	9222	9003	9222	9222	9222	9222	9222	9222	9222	9223	9194	9182	9223	9223	9224	9227	9210	9215	9157	8866	1928	1497	1833	1567	1671	1756	1834	1810	2101	1599	2026	2208	1469	2069	2069	2129	1863
MGGS36055	12048	11990	12012	12012	12012	12012	12012	12012	12012	11933	12012	12012	12012	11607	12012	12012	12012	12012	12012	12012	12012	12013	11984	11984	12013	12014	12014	12017	12011	12016	12026	11600	2583	222	2248	1967	2035	2146	2310	2343	2794	2093	2082	2799	2018	2655	2774	2680	2276
MGCS36044	9312	9246	9262	9261	9261	9261	9261	9261	9261	9084	9261	9261	9261	9046	9261	9261	9261	9261	9261	9261	9261	9262	9233	9221	9262	9262	9263	9266	9249	9232	9183	8909	1924	1508	1831	1566	1670	1754	1836	1807	2106	1595	2023	2204	1473	2065	2075	2117	1858
MGCS35957	9316	9250	9266	9265	9265	9265	9265	9265	9265	9089	9265	9265	9265	9051	9265	9265	9265	9265	9265	9265	9265	9266	9237	9225	9266	9266	9267	9270	9253	9237	9185	8913	1927	1512	1838	1567	1677	1759	1838	1812	2109	1598	2029	2209	1473	2069	2078	2121	1866
MGCS35823	9306	9241	9258	9257	9257	9257	9257	9257	9257	9080	9257	9257	9257	9043	9257	9257	9257	9257	9257	9257	9257	9258	9229	9217	9258	9258	9259	9262	9245	9239	9180	8905	1927	1510	1838	1567	1680	1757	1838	1810	2110	1596	2023	2209	1478	2070	2079	2122	1867
MGCS35922	9334	9267	9283	9282	9282	9282	9282	9282	9282	9106	9282	9282	9282	9067	9282	9282	9282	9282	9282	9282	9282	9283	9254	9242	9283	9283	9284	9287	9270	9252	9207	8930	1934	1516	1849	1573	1688	1769	1849	1825	2118	1606	2037	2217	1481	2078	2087	2129	1875
UT_120444	12031	11994	12016	12016	12016	12016	12016	12016	12016	11905	12016	12016	12016	11577	12016	12016	12016	12016	12016	12016	12016	12017	11988	11988	12017	12018	12018	12021	12015	12010	11999	11584	2592	310	2221	1979	2057	2170	2346	2367	2814	2140	2091	2780	2022	2632	2795	2661	2253
UT_10236	9307	9244	9260	9259	9259	9259	9259	9259	9259	9079	9259	9259	9259	9040	9259	9259	9259	9259	9259	9259	9259	9260	9230	9219	9260	9260	9261	9264	9247	9229	9181	8909	1934	1515	1842	1575	1683	1768	1844	1816	2114	1598	2036	2215	1480	2076	2083	2129	1870
TPCH-F37	11325	11213	11230	11230	11230	11230	11230	11230	11230	11209	11230	11230	11230	10868	11230	11230	11230	11230	11230	11230	11230	11231	11202	11203	11230	11232	11232	11236	11217	11236	11269	10876	2349	41	2092	1792	1846	1962	2127	2179	2546	2012	1943	2567	1848	2448	2530	2450	2137
NS3396	14137	13912	13921	13922	13922	13922	13922	13922	13922	13706	13922	13922	13922	13254	13923	13922	13922	13923	13923	13922	13922	13923	13924	13898	13925	13924	13926	13927	13914	13913	13886	13303	2899	2370	2169	2232	2283	2358	2593	2678	3019	2349	2658	355	2285	453	2986	469	2397
NCTC8543	12575	12573	12594	12595	12595	12595	12595	12595	12595	12343	12595	12595	12595	12061	12596	12595	12595	12596	12596	12595	12595	12596	12570	12569	12597	12597	12598	12600	12588	12464	12546	12078	3001	2591	2427	2213	2483	2414	2646	2913	3030	2517	2457	3295	2453	3062	2995	3156	2574
NCTC11564	10640	10560	10584	10583	10583	10583	10583	10583	10583	10399	10583	10583	10583	10224	10584	10583	10583	10584	10584	10583	10583	10584	10556	10543	10585	10585	10585	10586	10573	10564	10542	10204	2242	1920	2022	1912	1882	2004	2001	1877	2354	1790	2359	2585	1753	2419	2328	2504	2094
NCTC5370	12201	12085	12106	12105	12105	12105	12105	12105	12105	12016	12105	12105	12105	11693	12106	12105	12105	12106	12106	12105	12105	12106	12075	12082	12107	12107	12107	12109	12097	12015	12117	11711	2602	2418	2279	2049	2188	2215	637	2598	324	2120	2597	3062	2233	2830	332	2927	2451
NCTC5371	12218	12090	12112	12110	12114	12110	12110	12110	12110	11833	12110	12110	12110	11744	12110	12110	12110	12110	12110	12110	12110	12111	12083	12110	12112	12112	12113	12111	12100	12089	12172	11569	2621	2054	2127	1916	1806	1998	2289	2312	2790	1962	2438	2939	1919	2795	2743	2822	2254
NCTC6179	3353	3231	3239	3235	3239	3235	3235	3235	3235	3093	3234	3235	3235	3078	3235	3235	3235	3236	3235	3236	3235	3236	3232	3238	3238	3237	3240	3238	3238	1672	3098	2989	12499	10660	10395	10150	10716	10547	10462	11066	11818	10007	11313	13877	9986	13309	11754	13525	11265
NCTC9414	12228	12097	12119	12117	12121	12117	12117	12117	12117	11841	12117	12117	12117	11759	12117	12117	12117	12117	12117	12117	12117	12118	12111	12093	12119	12119	12120	12118	12106	12099	12173	11582	2625	2059	2135	1925	1815	2004	2283	2325	2786	1971	2446	2941	1945	2796	2739	2823	2258
NCTC7136	9993	9905	9928	9927	9927	9927	9927	9927	9927	9728	9927	9927	9927	9633	9927	9927	9927	9927	9927	9927	9927	9928	9900	9888	9927	9929	9929	9930	9915	9903	9876	9567	2034	1708	1968	1715	1847	1854	1901	1783	2209	1640	2192	2383	1544	2251	2177	2298	2025
NCTC6181	3364	3235	3244	3240	3244	3240	3240	3240	3240	3102	3239	3240	3240	3086	3240	3240	3240	3241	3240	3241	3240	3241	3237	3243	3243	3242	3245	3243	3243	1680	3106	2993	12522	10681	10419	10178	10740	10578	10482	11091	11822	10031	11337	13900	10009	13332	11769	13548	11288
NCTC8546	10531	10424	10444	10443	10443	10443	10443	10443	10443	10308	10443	10443	10443	10129	10444	10443	10443	10444	10444	10443	10443	10444	10445	10403	10445	10445	10445	10449	10444	10503	10573	10199	2318	2011	2175	1840	2038	1901	1980	1975	2324	1827	2225	2489	1687	2336	2296	2432	2280
NCTC6407	14755	14543	14577	14572	14576	14572	14572	14572	14572	14212	14572	14572	14572	13879	14573	14572	14572	14573	14573	14573	14572	14573	14547	14548	14575	14574	14576	14577	14578	14456	14662	13832	12910	11223	10824	10555	11281	11012	11233	11613	12594	10562	11887	14587	10727	13954	12501	14088	11724
NCTC10321	14575	14339	14372	14368	14372	14368	14368	14368	14368	14052	14368	14368	14368	13681	14369	14368	14368	14369	14369	14369	14368	14369	14360	14344	14371	14370	14372	14373	14374	14273	14464	13635	12779	11150	10730	10444	11199	10901	11106	11525	12463	10489	11768	14450	10632	13827	12370	13957	11622
NCTC9413	10342	10250	10271	10270	10270	10270	10270	10270	10270	10091	10270	10270	10270	9906	10271	10270	10270	10271	10271	10270	10270	10271	10251	10230	10272	10272	10272	10276	10269	10298	10315	9974	2228	1911	2099	1787	1987	1881	1842	1858	2153	1692	2243	2481	1617	2320	2121	2408	2237
NCTC9603	12842	12713	12738	12736	12739	12736	12736	12736	12736	12383	12736	12736	12736	12310	12737	12736	12736	12737	12737	12736	12736	12737	12708	12697	12739	12738	12739	12739	12727	12732	12891	12242	2743	2435	2211	2143	1847	2230	2430	2646	2856	2219	2708	3139	2260	2978	2820	2990	2311
NCTC11554	12308	12201	12221	12224	12224	12224	12224	12224	12224	12182	12224	12224	12224	11867	12225	12224	12224	12225	12225	12224	12224	12225	12198	12198	12225	12226	12226	12224	12227	12142	12297	11744	2665	2241	1982	2002	2188	2255	2326	2465	2765	2083	2093	2926	2109	2735	2754	2790	2057
NCTC11556	11530	11419	11434	11435	11435	11435	11435	11435	11435	11383	11435	11435	11435	11110	11436	11435	11435	11436	11436	11435	11435	11436	11410	11408	11437	11437	11438	11441	11437	11417	11449	11020	2420	1869	2070	1380	2089	1552	2262	2418	2710	2052	168	2807	2061	2696	2671	2715	2152
NCTC11555	13410	13302	13325	13323	13323	13323	13323	13323	13323	13093	13323	13323	13323	12668	13324	13323	13323	13324	13324	13323	13323	13324	13293	13299	13326	13325	13326	13327	13327	13267	13351	12828	2873	2339	2206	2240	2165	2352	2566	2626	2915	2255	2669	1133	2213	1188	2889	1130	2361
NCTC11557	13833	13649	13660	13659	13659	13659	13659	13659	13659	13372	13659	13659	13659	12984	13660	13659	13659	13660	13660	13659	13659	13660	13628	13657	13662	13661	13662	13663	13650	13647	13715	13056	2829	2317	2188	2204	2281	2310	2470	2622	2912	2268	2642	278	2227	392	2898	140	2410
SD24	3514	3438	3443	3441	3445	3441	3441	3441	3441	3457	3441	3441	3441	3260	3441	3441	3441	3442	3441	3442	3441	3442	3443	3435	3444	3443	3446	3442	3442	3195	3273	3195	13086	11228	11059	10656	11253	11002	11025	11701	12518	10596	11961	14569	10725	13970	12433	14167	11858
SD25	3249	3154	3164	3162	3166	3162	3162	3162	3162	2698	3162	3162	3162	3023	3162	3162	3162	3163	3162	3163	3162	3163	3164	3156	3165	3164	3167	3165	3159	3235	2980	2879	12572	11156	10525	10536	10749	10714	10938	11436	12413	10412	11737	14202	10493	13624	12333	13758	11333
SD34	3594	3422	3429	3427	3431	3427	3427	3427	3427	1987	3427	3427	3427	3122	3428	3427	3427	3429	3428	3428	3427	3428	3430	3421	3430	3429	3432	3431	3430	3480	3191	2994	12630	11227	10626	10594	10856	10805	10939	11547	12446	10488	11821	14273	10555	13693	12368	13856	11468
SD35	3433	18	22	19	23	19	19	19	19	3303	19	19	19	3134	19	19	19	20	19	20	19	20	22	21	22	21	24	21	23	3510	3245	3153	13004	11100	10913	10588	11117	10836	11124	11465	12417	10375	11781	14436	10509	13811	12342	14030	11759
SD37	3380	3348	3355	3351	3355	3351	3351	3351	3351	3194	3351	3351	3351	3148	3351	3351	3351	3352	3351	3352	3351	3352	3352	3346	3354	3353	3355	3354	3352	3502	3031	2586	12883	11136	10880	10674	11097	10936	11048	11479	12445	10374	11931	14597	10592	14013	12379	14187	11696
SD38	3368	3315	3321	3318	3322	3318	3318	3318	3318	3177	3318	3318	3318	3149	3319	3318	3318	3320	3319	3319	3318	3319	3315	3312	3321	3320	3322	3321	3320	3454	2864	1704	12721	11144	10775	10501	10943	10838	10922	11444	12350	10326	11756	14350	10449	13757	12289	13976	11597
SD26	2993	3285	3294	3293	3297	3293	3293	3293	3293	3088	3292	3293	3293	2793	3294	3293	3293	3295	3294	3294	3293	3294	3290	3292	3296	3295	3298	3295	3296	3325	2804	2974	12721	11099	10768	10523	10905	10794	10901	11380	12239	10251	11744	14213	10434	13597	12168	13797	11530
SD27	3334	3237	3247	3244	3248	3244	3244	3244	3244	3104	3244	3244	3244	2975	3245	3244	3244	3246	3245	3244	3244	3245	3242	3246	3247	3246	3249	3246	3250	3455	63	2770	12958	11141	11088	10580	11195	10875	10962	11590	12434	10448	11832	14447	10510	13862	12369	14120	11855
SD28	3733	3363	3370	3369	3373	3369	3369	3369	3369	3538	3369	3369	3369	3088	3370	3369	3369	3371	3370	3370	3369	3370	3367	3366	3372	3371	3374	3372	3368	2114	3494	3326	12715	10983	10746	10332	10879	10767	10741	11437	12117	10333	11520	14172	10377	13573	12054	13804	11500
SD29	3536	2856	2862	2859	2863	2859	2859	2859	2859	3235	2859	2859	2859	3130	2860	2859	2859	2861	2860	2860	2859	2860	2855	2853	2862	2861	2864	2860	2861	3433	3255	3085	12925	11091	10911	10656	11143	10816	11128	11444	12412	10345	11820	14497	10542	13862	12339	14088	11728
SD30	3368	3253	3262	3260	3264	3260	3260	3260	3260	3247	3260	3260	3260	3154	3261	3260	3260	3262	3261	3261	3260	3261	3254	3253	3263	3262	3265	3262	3265	3307	2914	2880	12898	11158	10881	10578	11085	10803	11001	11547	12403	10425	11792	14348	10554	13733	12336	13950	11700
SD31	3126	3320	3328	3325	3329	3325	3325	3325	3325	3267	3324	3325	3325	2845	3325	3325	3325	3326	3325	3326	3325	3326	3325	3323	3328	3327	3330	3327	3326	3549	3209	3118	12879	11095	10918	10632	11104	10814	10989	11461	12382	10364	11733	14418	10385	13837	12311	14061	11742
SD32	3255	3254	3262	3258	3262	3258	3258	3258	3258	2990	3258	3258	3258	2992	3259	3258	3258	3260	3259	3259	3258	3259	3256	3260	3261	3260	3263	3260	3262	3203	3121	2800	12581	10979	10631	10488	10754	10711	11008	11383	12464	10240	11768	14381	10515	13869	12396	13981	11338
SD33	3321	3334	3343	3341	3345	3341	3341	3341	3341	3245	3341	3341	3341	3198	3342	3341	3341	3343	3342	3342	3341	3342	3339	3334	3344	3343	3346	3343	3346	3419	3035	3058	12949	11169	10940	10624	11122	10880	11056	11631	12472	10500	11855	14455	10647	13830	12397	14056	11762
[truncated: 65 more columns]
